# Supplementary material for: Comprehensive Gene Analysis of IgG4-Related Ophthalmic Disease Using RNA Sequencing
Source: J Clin Med. 2020 Oct 27;9(11):3458. doi: 10.3390/jcm9113458 (PMC7693346; doi:10.3390/jcm9113458)
Supplement: Supplementary file 1 [file jcm-09-03458-s001.zip]

Archive with 6 entries (6 files):
- Sup tables/table s1.xlsx
- Sup tables/table s2.xlsx
- Sup tables/table s3.xlsx
- Sup tables/table s4.xlsx
- Sup tables/table s5.xlsx
- Sup tables/table s6.xlsx
