# Supplementary material for: Comprehensive Gene Analysis of IgG4-Related Ophthalmic Disease Using RNA Sequencing
Source: J Clin Med. 2020 Oct 27;9(11):3458. doi: 10.3390/jcm9113458 (PMC7693346; doi:10.3390/jcm9113458)
Supplement: Supplementary file 1 [file jcm-09-03458-s001.zip › Sup tables/table s1.xlsx]

## Sheet: Sheet1
Table S1. DEGs of RLH versus normal lacrimal gland: top 50 in descending of p value.
Upregulated DEGs	Downregulated DEGs
PLEKHG1	CST4
COL19A1	PRR4
CNR2	HMGCS2
ABCB4	LPO
CCR7	DMBT1
SLC2A5	LACRT
RP11-693J15.5	TBC1D30
HVCN1	ATP2B2
IRF8	EDA
PPP1R16B	LYZ
AFF3	FAM83A
RASSF2	SCGB1D1
LINC00926	LMO4
TLR10	NRG3
BACH2	CYB561
TIMD4	EFCAB4A
ETS1	AZGP1P1
RASGRP2	CHRM1
PARP15	CGNL1
NPHS1	KIAA1522
ALPK2	AGFG2
SPOCK2	CHST1
WDFY4	C4orf19
IL16	LZTS3
C22orf34	WNK2
FCER2	TRPV4
APBB1IP	ZNF697
RP11-796E2.4	TNFRSF11A
IL4R	KIF21A
SELL	SH3BP4
CD22	RASEF
FAM177B	PHLDA1
CD37	APCDD1L
IL24	DLK1
SEMA7A	ANO1
CR1	LINC00930
CLEC17A	RAB3D
CCDC109B	FAM174B
TTN	PLEKHH1
LAIR1	LRRC26
HLA-DOB	PAX6
DOCK8	MGLL
PLEKHA2	ERBB4
ADD2	KIAA1324
SNX29P1	TMED3
LAPTM5	DCD
FAM129C	SYT8
RFTN1	RMST
STK17A	LONRF2
HLA-DMB	STOX2
DEG:Differentially expressed genes, RLH:reactive lymphoid hyperplasia
