# Supplementary material for: Comprehensive Gene Analysis of IgG4-Related Ophthalmic Disease Using RNA Sequencing
Source: J Clin Med. 2020 Oct 27;9(11):3458. doi: 10.3390/jcm9113458 (PMC7693346; doi:10.3390/jcm9113458)
Supplement: Supplementary file 1 [file jcm-09-03458-s001.zip › Sup tables/table s2.xlsx]

## Sheet: Sheet7
Table S2. Results of the pathway analysis using DEGs for IgG4-ROD tissue compared with adipose tissue.
Pathway name	p-value
Endosomal/Vacuolar pathway	3.39728e-14
Antigen Presentation: Folding, assembly and peptide loading of class I MHC	1.90888e-11
Immunoregulatory interactions between a Lymphoid and a non-Lymphoid cell	2.03408e-07
Interferon alpha/beta signaling	7.28614e-06
ER-Phagosome pathway	1.04548e-05
Interferon gamma signaling	1.46792e-05
G1/S-Specific Transcription	2.78355e-05
Antigen processing-Cross presentation	6.67348e-05
Unwinding of DNA	6.95897e-05
Cell Cycle, Mitotic	7.04547e-05
Activation of ATR in response to replication stress	0.000138143
Cell Cycle	0.000144279
Cell Cycle Checkpoints	0.00021811
Polo-like kinase mediated events	0.000530734
DNA strand elongation	0.000673539
Activation of the pre-replicative complex	0.00091801
Amplification of signal from unattached kinetochores via a MAD2 inhibitory signal	0.00130253
Amplification of signal from the kinetochores	0.00130253
RUNX3 Regulates Immune Response and Cell Migration	0.00154571
Mitotic G1-G1/S phases	0.00159988
G0 and Early G1	0.00164926
Mitotic Spindle Checkpoint	0.00170537
TNFs bind their physiological receptors	0.00234195
CDC6 association with the ORC:origin complex	0.00276149
TFAP2A acts as a transcriptional repressor during retinoic acid induced cell differentiation	0.00346902
Resolution of Sister Chromatid Cohesion	0.00367503
RUNX1 and FOXP3 control the development of regulatory T lymphocytes (Tregs)	0.00396733
TNF receptor superfamily (TNFSF) members mediating non-canonical NF-kB pathway	0.00396733
Resolution of D-loop Structures through Holliday Junction Intermediates	0.00523463
Resolution of D-Loop Structures	0.00670413
Generation of second messenger molecules	0.00758367
Phosphorylation of CD3 and TCR zeta chains	0.00898359
Transcription of E2F targets under negative control by p107 (RBL1) and p130 (RBL2) in complex with HDAC1	0.0115866
TP53 Regulates Transcription of Genes Involved in G1 Cell Cycle Arrest	0.0115866
E2F-enabled inhibition of pre-replication complex formation	0.0133012
Homologous DNA Pairing and Strand Exchange	0.0147363
G1/S Transition	0.0147486
Mitotic Prometaphase	0.015582
Presynaptic phase of homologous DNA pairing and strand exchange	0.0161898
G2/M DNA replication checkpoint	0.0176495
PD-1 signaling	0.0178515
RHO GTPases Activate Formins	0.0198481
G2/M Checkpoints	0.0218062
Apoptosis induced DNA fragmentation	0.0223645
HDR through Homologous Recombination (HRR)	0.0224022
Resolution of D-loop Structures through Synthesis-Dependent Strand Annealing (SDSA)	0.0289084
Phosphorylation of Emi1	0.0290757
DNA Replication	0.0292568
Interleukin-2 signaling	0.0315183
Signaling by Rho GTPases	0.0352278
Antigen activates B Cell Receptor (BCR) leading to generation of second messengers	0.0359166
Kinesins	0.0365067
Translocation of ZAP-70 to Immunological synapse	0.0375886
Condensation of Prometaphase Chromosomes	0.0428922
Transcription of E2F targets under negative control by DREAM complex	0.0433611
Activation of NIMA Kinases NEK9, NEK6, NEK7	0.0443231
Interleukin-2 family signaling	0.0464464
Homology Directed Repair	0.0472303
E2F mediated regulation of DNA replication	0.0476553
