# Supplementary material for: Comprehensive Gene Analysis of IgG4-Related Ophthalmic Disease Using RNA Sequencing
Source: J Clin Med. 2020 Oct 27;9(11):3458. doi: 10.3390/jcm9113458 (PMC7693346; doi:10.3390/jcm9113458)
Supplement: Supplementary file 1 [file jcm-09-03458-s001.zip › Sup tables/table s3.xlsx]

## Sheet: Sheet5
Table S3. Results of the pathway analysis using DEGs for IgG4-ROD tissue compared with MALT lymphoma tissue.
Pathway name	p-value
Classical antibody-mediated complement activation	1.11022e-16
FCGR activation	1.11022e-16
Regulation of Complement cascade	1.11022e-16
CD22 mediated BCR regulation	1.11022e-16
Complement cascade	1.11022e-16
Fcgamma receptor (FCGR) dependent phagocytosis	1.11022e-16
Regulation of actin dynamics for phagocytic cup formation	1.11022e-16
Initial triggering of complement	1.11022e-16
Binding and Uptake of Ligands by Scavenger Receptors	1.11022e-16
Role of phospholipids in phagocytosis	1.11022e-16
FCERI mediated Ca+2 mobilization	1.11022e-16
Antigen activates B Cell Receptor (BCR) leading to generation of second messengers	1.11022e-16
Role of LAT2/NTAL/LAB on calcium mobilization	1.11022e-16
Scavenging of heme from plasma	1.11022e-16
Creation of C4 and C2 activators	1.11022e-16
FCERI mediated MAPK activation	1.11022e-16
FCERI mediated NF-kB activation	1.11022e-16
Cell surface interactions at the vascular wall	2.22045e-15
Fc epsilon receptor (FCERI) signaling	4.67404e-14
Immunoregulatory interactions between a Lymphoid and a non-Lymphoid cell	5.12812e-13
Signaling by the B Cell Receptor (BCR)	2.12831e-09
Hemostasis	0.000101018
Vesicle-mediated transport	0.000350033
Innate Immune System	0.00066238
RNA Polymerase I Promoter Opening	0.00101675
ATF6 (ATF6-alpha) activates chaperone genes	0.00123899
DNA methylation	0.00167446
Attenuation phase	0.00251233
Recognition and association of DNA glycosylase with site containing an affected purine	0.00265042
ATF6 (ATF6-alpha) activates chaperones	0.00266757
Packaging Of Telomere Ends	0.00296705
PRC2 methylates histones and DNA	0.00352086
HSF1-dependent transactivation	0.00378777
FOXO-mediated transcription of cell death genes	0.00494763
Syndecan interactions	0.00740143
Neurodegenerative Diseases	0.00922801
Deregulated CDK5 triggers multiple neurodegenerative pathways in Alzheimer's disease models	0.00922801
Condensation of Prophase Chromosomes	0.00997827
SIRT1 negatively regulates rRNA expression	0.0102213
Depurination	0.0102213
Cleavage of the damaged purine	0.0102213
Recognition and association of DNA glycosylase with site containing an affected pyrimidine	0.0143091
HDACs deacetylate histones	0.0146991
RMTs methylate histone arginines	0.0159738
Activation of C3 and C5	0.0162098
ERCC6 (CSB) and EHMT2 (G9a) positively regulate rRNA expression	0.0164817
Interleukin-10 signaling	0.0166515
HSF1 activation	0.0168397
Deposition of new CENPA-containing nucleosomes at the centromere	0.0183917
Nucleosome assembly	0.0183917
Formyl peptide receptors bind formyl peptides and many other ligands	0.0184126
Activated PKN1 stimulates transcription of AR (androgen receptor) regulated genes KLK2 and KLK3	0.0191101
Unfolded Protein Response (UPR)	0.0213542
IRE1alpha activates chaperones	0.0239304
RHO GTPases activate PKNs	0.0292906
TFAP2 (AP-2) family regulates transcription of other transcription factors	0.0318058
Microtubule-dependent trafficking of connexons from Golgi to the plasma membrane	0.0331392
Insulin-like Growth Factor-2 mRNA Binding Proteins (IGF2BPs/IMPs/VICKZs) bind RNA	0.0341895
G1/S-Specific Transcription	0.0366388
Transport of connexons to the plasma membrane	0.0404242
Formation of the beta-catenin:TCF transactivating complex	0.045121
B-WICH complex positively regulates rRNA expression	0.0487114
RUNX3 Regulates Immune Response and Cell Migration	0.0494012
RUNX3 regulates BCL2L11 (BIM) transcription	0.0498336
