# Supplementary material for: Comprehensive Gene Analysis of IgG4-Related Ophthalmic Disease Using RNA Sequencing
Source: J Clin Med. 2020 Oct 27;9(11):3458. doi: 10.3390/jcm9113458 (PMC7693346; doi:10.3390/jcm9113458)
Supplement: Supplementary file 1 [file jcm-09-03458-s001.zip › Sup tables/table s4.xlsx]

## Sheet: Sheet6
Table S4. Results of the pathway analysisusing DEGs for IgG4-ROD tissue compared with RLH tissue.
Pathway name	p-value
Classical antibody-mediated complement activation	1.11022e-16
FCGR activation	1.11022e-16
CD22 mediated BCR regulation	1.11022e-16
Regulation of actin dynamics for phagocytic cup formation	1.11022e-16
Role of phospholipids in phagocytosis	1.11022e-16
Role of LAT2/NTAL/LAB on calcium mobilization	1.11022e-16
Initial triggering of complement	1.11022e-16
Creation of C4 and C2 activators	1.11022e-16
Scavenging of heme from plasma	1.11022e-16
Regulation of Complement cascade	2.22045e-16
FCERI mediated MAPK activation	5.55112e-16
FCERI mediated Ca+2 mobilization	1.77636e-15
Complement cascade	6.32827e-15
Fcgamma receptor (FCGR) dependent phagocytosis	1.18794e-14
Antigen activates B Cell Receptor (BCR) leading to generation of second messengers	2.22045e-14
Binding and Uptake of Ligands by Scavenger Receptors	3.89688e-14
FCERI mediated NF-kB activation	1.34115e-13
Cell surface interactions at the vascular wall	7.14184e-12
Immunoregulatory interactions between a Lymphoid and a non-Lymphoid cell	4.27224e-11
Fc epsilon receptor (FCERI) signaling	2.1349e-10
Signaling by the B Cell Receptor (BCR)	5.83196e-10
Attenuation phase	2.90981e-09
HSF1-dependent transactivation	4.7703e-08
HSF1 activation	6.31499e-07
Regulation of HSF1-mediated heat shock response	1.94476e-05
ATF6 (ATF6-alpha) activates chaperone genes	2.01642e-05
ATF6 (ATF6-alpha) activates chaperones	4.02469e-05
Innate Immune System	4.92373e-05
Cellular response to heat stress	0.000138464
Unfolded Protein Response (UPR)	0.000165758
IRE1alpha activates chaperones	0.000349863
Vesicle-mediated transport	0.00119916
Hemostasis	0.00125876
XBP1(S) activates chaperone genes	0.00791072
Adaptive Immune System	0.0103503
MECP2 regulates transcription of genes involved in GABA signaling	0.0198604
Transcriptional regulation of pluripotent stem cells	0.0237717
Fibronectin matrix formation	0.0264113
Transcriptional activation of mitochondrial biogenesis	0.0385216
Neutrophil degranulation	0.0407548
Mitochondrial biogenesis	0.0409666
Regulation of gene expression in endocrine-committed (NEUROG3+) progenitor cells	0.0416861
Cargo concentration in the ER	0.0448951
