# Supplementary material for: Comprehensive Gene Analysis of IgG4-Related Ophthalmic Disease Using RNA Sequencing
Source: J Clin Med. 2020 Oct 27;9(11):3458. doi: 10.3390/jcm9113458 (PMC7693346; doi:10.3390/jcm9113458)
Supplement: Supplementary file 1 [file jcm-09-03458-s001.zip › Sup tables/table s5.xlsx]

## Sheet: 涙腺
Table S5. Results of the pathway analysis using DEGs for IgG4-ROD tissue compared with lacrimal tissue.
Pathway name	p-value
Cell Cycle	8.32667e-15
Cell Cycle, Mitotic	9.76996e-15
Cell Cycle Checkpoints	2.32037e-14
Cytokine Signaling in Immune system	5.28466e-14
Generation of second messenger molecules	1.18601e-10
PD-1 signaling	1.4506e-10
Mitotic G1-G1/S phases	9.43442e-10
Translocation of ZAP-70 to Immunological synapse	1.15596e-09
G2/M Checkpoints	1.35212e-09
Phosphorylation of CD3 and TCR zeta chains	1.82197e-09
Costimulation by the CD28 family	5.12276e-09
Interferon gamma signaling	8.82712e-09
RHO GTPase Effectors	2.15413e-08
Signaling by Rho GTPases	3.28178e-08
TCR signaling	3.62455e-08
Interferon Signaling	8.72701e-08
G1/S Transition	9.79658e-08
Deposition of new CENPA-containing nucleosomes at the centromere	1.45687e-07
Nucleosome assembly	1.45687e-07
Amplification of signal from unattached kinetochores via a MAD2 inhibitory signal	1.64506e-07
Amplification of signal from the kinetochores	1.64506e-07
Signaling by Interleukins	1.9695e-07
Chromosome Maintenance	3.46632e-07
DNA Replication	8.39332e-07
Mitotic Spindle Checkpoint	1.33501e-06
Immune System	1.38729e-06
Meiotic recombination	1.93834e-06
M Phase	2.80235e-06
DNA Replication Pre-Initiation	4.10196e-06
Downstream TCR signaling	4.51545e-06
RHO GTPases Activate Formins	4.78682e-06
DNA strand elongation	6.347e-06
G1/S-Specific Transcription	6.35915e-06
Activation of the pre-replicative complex	7.76368e-06
DNA methylation	7.76368e-06
Separation of Sister Chromatids	8.96264e-06
RNA Polymerase I Promoter Opening	9.4547e-06
PRC2 methylates histones and DNA	9.49823e-06
Activation of ATR in response to replication stress	9.76133e-06
Resolution of Sister Chromatid Cohesion	1.0441e-05
Recognition and association of DNA glycosylase with site containing an affected pyrimidine	1.18556e-05
Telomere Maintenance	1.39269e-05
G2/M DNA damage checkpoint	1.43562e-05
Mitotic Metaphase and Anaphase	1.68319e-05
Mitotic Anaphase	1.77419e-05
Recognition and association of DNA glycosylase with site containing an affected purine	1.83582e-05
Adaptive Immune System	2.36158e-05
Synthesis of DNA	2.51091e-05
Packaging Of Telomere Ends	2.81296e-05
Unwinding of DNA	3.64398e-05
MHC class II antigen presentation	4.6557e-05
DNA Damage/Telomere Stress Induced Senescence	4.89622e-05
Condensation of Prophase Chromosomes	6.75535e-05
RUNX1 regulates transcription of genes involved in differentiation of HSCs	7.57221e-05
Interleukin-10 signaling	0.000106868
Homology Directed Repair	0.000108272
TNFs bind their physiological receptors	0.000124851
Formation of the beta-catenin:TCF transactivating complex	0.000174294
TNFR2 non-canonical NF-kB pathway	0.000183273
Meiosis	0.000205135
Interleukin-4 and Interleukin-13 signaling	0.000206645
HDR through Homologous Recombination (HRR) or Single Strand Annealing (SSA)	0.000213173
Assembly of the pre-replicative complex	0.000224825
SIRT1 negatively regulates rRNA expression	0.000231153
Depurination	0.000231153
Cleavage of the damaged purine	0.000231153
ERCC6 (CSB) and EHMT2 (G9a) positively regulate rRNA expression	0.000245951
Cleavage of the damaged pyrimidine	0.000258333
Depyrimidination	0.000258333
Mitotic Prometaphase	0.000306166
DNA Double-Strand Break Repair	0.000357835
Interleukin-2 family signaling	0.000425172
Processing of DNA double-strand break ends	0.000499032
Orc1 removal from chromatin	0.000727785
Activated PKN1 stimulates transcription of AR (androgen receptor) regulated genes KLK2 and KLK3	0.000749277
G0 and Early G1	0.000855307
Interferon alpha/beta signaling	0.000909711
TP53 Regulates Transcription of Cell Cycle Genes	0.000963942
Interleukin-3, Interleukin-5 and GM-CSF signaling	0.000979927
Transcriptional regulation by small RNAs	0.00104537
Apoptosis induced DNA fragmentation	0.00117498
S Phase	0.0011752
Immunoregulatory interactions between a Lymphoid and a non-Lymphoid cell	0.0012593
Polo-like kinase mediated events	0.00131635
Switching of origins to a post-replicative state	0.00135766
Interleukin-12 family signaling	0.00155
Host Interactions of HIV factors	0.00157808
Oxidative Stress Induced Senescence	0.00195658
Meiotic synapsis	0.00196277
Homologous DNA Pairing and Strand Exchange	0.00208506
Base Excision Repair	0.00218789
TNF receptor superfamily (TNFSF) members mediating non-canonical NF-kB pathway	0.00262056
RUNX3 Regulates Immune Response and Cell Migration	0.00278591
Regulation of mitotic cell cycle	0.0030341
APC/C-mediated degradation of cell cycle proteins	0.0030341
Base-Excision Repair, AP Site Formation	0.00309921
TP53 Regulates Transcription of Genes Involved in G1 Cell Cycle Arrest	0.0031453
Interleukin-12 signaling	0.00336412
B-WICH complex positively regulates rRNA expression	0.00381078
HDR through Homologous Recombination (HRR)	0.0040855
The role of Nef in HIV-1 replication and disease pathogenesis	0.00414876
Metalloprotease DUBs	0.00431764
Presynaptic phase of homologous DNA pairing and strand exchange	0.00447543
TP53 Regulates Transcription of Genes Involved in G2 Cell Cycle Arrest	0.0045922
HDACs deacetylate histones	0.00465503
Activation of APC/C and APC/C:Cdc20 mediated degradation of mitotic proteins	0.00466918
Nonhomologous End-Joining (NHEJ)	0.00502485
Interleukin-35 Signalling	0.00507266
NoRC negatively regulates rRNA expression	0.00527461
Mitotic Prophase	0.00547891
RNA Polymerase I Promoter Escape	0.0056503
Nef and signal transduction	0.00579943
Translesion synthesis by REV1	0.00590395
Interleukin-2 signaling	0.00640611
RUNX1 regulates genes involved in megakaryocyte differentiation and platelet function	0.00659688
APC/C:Cdc20 mediated degradation of mitotic proteins	0.0069694
RUNX1 and FOXP3 control the development of regulatory T lymphocytes (Tregs)	0.00758886
Senescence-Associated Secretory Phenotype (SASP)	0.00763695
Interleukin-21 signaling	0.00803542
Neutrophil degranulation	0.00819519
Translesion synthesis by POLI	0.00845726
Lagging Strand Synthesis	0.00943247
Reproduction	0.0111054
Regulation of TP53 Activity through Phosphorylation	0.0111493
Translesion synthesis by POLK	0.0117923
Regulation of APC/C activators between G1/S and early anaphase	0.0124501
Negative epigenetic regulation of rRNA expression	0.0126866
CDT1 association with the CDC6:ORC:origin complex	0.0136731
Cellular Senescence	0.0142103
Polymerase switching	0.0142592
Leading Strand Synthesis	0.0142592
Gene and protein expression by JAK-STAT signaling after Interleukin-12 stimulation	0.0150249
APC:Cdc20 mediated degradation of cell cycle proteins prior to satisfation of the cell cycle checkpoint	0.0150249
Regulation of TP53 Expression	0.0150817
Positive epigenetic regulation of rRNA expression	0.0153934
Mitotic G2-G2/M phases	0.0157056
Interleukin-18 signaling	0.0159761
CDC6 association with the ORC:origin complex	0.0159761
E2F mediated regulation of DNA replication	0.0160463
Recognition of DNA damage by PCNA-containing replication complex	0.0161779
Dual Incision in GG-NER	0.0184194
Termination of translesion DNA synthesis	0.0198939
CD28 dependent Vav1 pathway	0.0201515
Polymerase switching on the C-strand of the telomere	0.0201515
Formation of Senescence-Associated Heterochromatin Foci (SAHF)	0.0201515
Chemokine receptors bind chemokines	0.0203212
Interleukin receptor SHC signaling	0.0210122
TP53 Regulates Transcription of Caspase Activators and Caspases	0.021017
PCNA-Dependent Long Patch Base Excision Repair	0.0213563
APC/C:Cdh1 mediated degradation of Cdc20 and other APC/C:Cdh1 targeted proteins in late mitosis/early G1	0.0216754
Cdc20:Phospho-APC/C mediated degradation of Cyclin A	0.0216754
HDR through Single Strand Annealing (SSA)	0.0236016
Resolution of D-loop Structures through Holliday Junction Intermediates	0.0246695
Recruitment and ATM-mediated phosphorylation of repair and signaling proteins at DNA double strand breaks	0.024717
G2/M Transition	0.0250294
RNA Polymerase I Promoter Clearance	0.0250342
RHO GTPases activate PKNs	0.0251433
RUNX1 regulates transcription of genes involved in BCR signaling	0.0253942
Activation of C3 and C5	0.0253942
Vif-mediated degradation of APOBEC3G	0.0256131
UCH proteinases	0.0261404
Activation of anterior HOX genes in hindbrain development during early embryogenesis	0.0261559
Activation of HOX genes during differentiation	0.0261559
Condensation of Prometaphase Chromosomes	0.0264708
Resolution of D-loop Structures through Synthesis-Dependent Strand Annealing (SDSA)	0.026592
Removal of the Flap Intermediate	0.0276248
Regulation of signaling by CBL	0.0278549
Gene Silencing by RNA	0.0291811
Resolution of D-Loop Structures	0.030253
FasL/ CD95L signaling	0.0307825
RNA Polymerase I Transcription	0.0322231
RHO GTPases Activate WASPs and WAVEs	0.0346754
G1/S DNA Damage Checkpoints	0.0354123
Transcription of E2F targets under negative control by DREAM complex	0.0356657
Regulation of IFNG signaling	0.0364665
Processive synthesis on the lagging strand	0.036859
The role of GTSE1 in G2/M progression after G2 checkpoint	0.0370992
DAP12 signaling	0.0387927
Extension of Telomeres	0.0389166
Programmed Cell Death	0.0396414
Cyclin A/B1/B2 associated events during G2/M transition	0.0408855
Phosphorylation of Emi1	0.0411635
p53-Dependent G1/S DNA damage checkpoint	0.0434108
p53-Dependent G1 DNA Damage Response	0.0434108
CDK-mediated phosphorylation and removal of Cdc6	0.0459489
DNA Double Strand Break Response	0.0459489
Transcription of E2F targets under negative control by p107 (RBL1) and p130 (RBL2) in complex with HDAC1	0.0480058
GPVI-mediated activation cascade	0.0491256
