# Supplementary material for: Comprehensive Gene Analysis of IgG4-Related Ophthalmic Disease Using RNA Sequencing
Source: J Clin Med. 2020 Oct 27;9(11):3458. doi: 10.3390/jcm9113458 (PMC7693346; doi:10.3390/jcm9113458)
Supplement: Supplementary file 1 [file jcm-09-03458-s001.zip › Sup tables/table s6.xlsx]

## Sheet: S6
Table S6. Results of the pathway analysis using DEGs for RLH tissue compared with IgG4-ROD.
Pathway name	p-value
Transcriptional regulation of white adipocyte differentiation	9.05589e-06
FOXO-mediated transcription of cell cycle genes	0.00620594
Nuclear Receptor transcription pathway	0.00885454
Signaling by BMP	0.0088942
FOXO-mediated transcription	0.0100426
Extracellular matrix organization	0.0163468
NGF-stimulated transcription	0.0178162
Degradation of the extracellular matrix	0.018886
Molecules associated with elastic fibres	0.0194473
Regulation of Insulin-like Growth Factor (IGF) transport and uptake by Insulin-like Growth Factor Binding Proteins (IGFBPs)	0.0217045
Effects of PIP2 hydrolysis	0.0229262
Defective B4GALT1 causes B4GALT1-CDG (CDG-2d)	0.0243894
Defective ST3GAL3 causes MCT12 and EIEE15	0.0243894
Defective CHST6 causes MCDC1	0.0243894
Negative regulation of FGFR2 signaling	0.0247984
Post-translational protein phosphorylation	0.028065
NR1H2 & NR1H3 regulate gene expression linked to gluconeogenesis	0.0295951
FGFR3b ligand binding and activation	0.0295951
NR1H2 & NR1H3 regulate gene expression linked to triglyceride lipolysis in adipose	0.0295951
Phospholipase C-mediated cascade; FGFR2	0.0298345
FGFR2 ligand binding and activation	0.0329247
Elastic fibre formation	0.0355172
Collagen degradation	0.0385304
Thromboxane signalling through TP receptor	0.0431498
Activated point mutants of FGFR2	0.0431498
Response of EIF2AK1 (HRI) to heme deficiency	0.0431498
Interleukin-6 family signaling	0.0468707
Biogenic amines are oxidatively deaminated to aldehydes by MAOA and MAOB	0.0475028
Enzymatic degradation of dopamine by COMT	0.0475028
